# Supplementary material for: Structural basis of substrate recognition and allosteric activation of the proapoptotic mitochondrial HtrA2 protease
Source: Nat Commun. 2024 May 30;15:4592. doi: 10.1038/s41467-024-48997-5 (PMC11535027; doi:10.1038/s41467-024-48997-5)
Supplement: Supplementary file 4 — Source Data [file 41467_2024_48997_MOESM4_ESM.xlsx]

## Sheet: 1d
Res_ID	Value
349	0.767
350
351
352	1.08057
353	0.3272
354	-0.824025
355	-1.93425
356	-1.58577
357	-0.728125
358	-1.038
359	-1.7505
360	-2.88393
361	-2.40712
362	0.482575
363	-0.23045
364	-2.898
365	0.575125
366	3.1652
367	0.5287
368	0.86925
369	1.46775
370	0.571925
371	0.506025
372	0.307975
373	1.85803
374	3.41953
375	3.426
376	3.46007
377	3.59582
378	2.99405
379	0.68745
380	-2.06983
381	-1.89805
382	0.134725
383	1.06793
384	0.993625
385	0.68455
386	-0.2819
387	-1.71202
388	-2.2718
389	-2.33833
390	-2.694
391	-3.29177
392	-3.039
393	-4.9401
394	-7.68933
395	-5.66583
396	-2.24335
397	0.4403
398	1.74253
399	1.1199
400	1.3079
401	1.8291
402	1.77715
403	2.35365
404	1.90818
405	-0.2601
406	-0.5371
407	-0.49135
408	-0.7838
409	0.600725
410	0.700125
411	-0.837775
412	-1.45145
413	-0.969425
414	-1.65043
415	-2.59115
416	-1.20445
417	0.8197
418	0.479975
419	-0.588125
420	-0.533975
421	-1.26068
422	-2.66865
423	-1.83948
424	2.09325
425	4.33602
426	3.8832
427	4.39217
428	4.8125
429	4.047
430	3.84517
431	3.88565
432	2.0386
433	-0.4683
434	-0.413025
435	0.05935
436	-1.67202
437	-2.47378
438	-1.13098
439	-0.343575
440	-2.4207
441	-4.84457
442	-4.48387
443	-2.32823
444	0.08365
445	-0.1095
446	-1.65407
447	-2.07647
448	-2.13117
449	-2.15728
450	-2.42665
451	-2.4751
452	-2.38843
453	-1.62355
454	-1.91425
455	-2.93613
456	-1.9093
457	-1.0098
458	-0.7712
459	-0.250575
460	0.0690333

## Sheet: 1f
Residues	S2	Error		Residues	Rex	Error		Residues	Tau c	Error
359	0.8223	0.0181		361	1.1922	0.9118		354	4.87966459630965e-09	4.08059114098413e-10
360	0.9669	0.0108		373	2.5063	0.6357		358	7.028788023530116e-09	1.946901738538879e-09
361	1.0000	0.0338		375	2.0754	0.5471		359	7.864546262513217e-09	1.2205354577068674e-09
370	0.8230	0.0306		376	3.0455	1.1579		360	7.930161681344307e-09	5.370202011533324e-10
373	0.8298	0.0655		377	3.4108	0.7385		361	8.591156357463293e-09	5.081695508879167e-10
375	0.8790	0.0603		379	2.9379	0.6284		370	6.951808908105568e-09	3.8432710311738463e-10
376	0.8409	0.0684		384	2.6013	0.6642		373	8.049283171279957e-09	4.217968817107685e-10
377	0.9446	0.0453		386	3.5383	1.8915		375	8.087276544104905e-09	4.3505538078053615e-10
378	0.9026	0.0196		389	8.1344	0.5270		376	8.87767581419374e-09	8.000828444526317e-10
379	0.8437	0.0388		391	3.2282	1.2113		377	8.555026322582596e-09	6.1291780902823e-10
381	0.7519	0.0380		396	2.8419	0.9658		378	7.829111446447895e-09	1.0584373394813512e-09
383	1.0000	0.0165		400	4.6042	0.7197		379	8.944746138509554e-09	4.809110465477087e-10
384	0.8825	0.0570		402	10.2368	0.7949		381	7.881020890984689e-09	4.347689003469997e-10
386	1.0000	0.0686		403	4.3058	0.5646		383	9.839193095841096e-09	1.7000461307977395e-09
387	0.9705	0.0249		404	2.5718	0.7051		384	7.900803222772133e-09	5.140650783891076e-10
389	0.9043	0.0334		405	1.0840	0.4259		386	8.697504646496565e-09	1.041596886087024e-09
390	0.6334	0.0394		407	2.5397	0.3307		387	7.770958652421571e-09	1.603482560707876e-09
391	0.9025	0.0884		408	2.5508	0.5599		389	1.0089341627993342e-08	4.415812427248008e-10
392	0.8888	0.0502		411	4.5191	0.6077		390	6.291318894709068e-09	1.347187561283322e-09
396	1.0000	0.0364		415	0.8817	0.3560		391	8.9673776390246e-09	1.2805618671775187e-09
397	1.0000	0.0065		416	0.9555	0.3784		392	6.795916206166152e-09	1.9307224508795938e-09
398	0.9226	0.0558		417	3.5699	0.4255		396	8.602792759946695e-09	5.511152003689236e-10
400	0.9433	0.0355		420	3.1323	0.6169		397	7.646563717501758e-09	4.042225741797548e-10
402	0.9622	0.0647		422	6.6213	2.9006		398	1.0596070448655781e-08	2.772850119724061e-09
403	0.9203	0.0304		425	4.6678	1.8931		400	1.1065239421861783e-08	4.319508313052521e-10
404	0.9761	0.0322		426	5.8524	1.2406		402	1.0257319673546425e-08	5.890571378989698e-10
405	1.0000	0.0150		428	4.4799	1.7974		403	9.47829830710379e-09	3.405253612874075e-10
406	0.9455	0.0211		430	2.6958	0.3939		404	8.56407059147167e-09	3.5596788574593307e-10
407	0.9555	0.0276		431	4.8753	0.6394		405	8.377397872989887e-09	2.1940815659254744e-10
408	0.9226	0.0357		432	6.6154	0.7194		406	6.94412904787499e-09	2.0742146148436218e-10
411	0.9712	0.0312		434	4.0785	0.5637		407	9.378921931877427e-09	2.9063802603878596e-10
412	0.9840	0.0187		436	3.0847	0.5345		408	8.303039416395263e-09	3.3705187014331364e-10
413	0.8777	0.0280		440	0.6110	0.4442		411	8.717449273457067e-09	3.8683248120402857e-10
414	0.9244	0.0273		442	2.0183	0.8050		412	7.04269999417839e-09	1.9538334759534286e-09
415	0.9507	0.0285		446	1.9523	0.3569		413	7.174193827699295e-09	3.611111614487514e-10
416	0.9747	0.0196		447	2.7314	1.1053		414	7.45636136274058e-09	5.00075224134024e-10
417	0.9133	0.0516		453	3.8210	0.5993		415	7.64520488067202e-09	2.6190906136447767e-10
419	0.9926	0.0045		455	4.0139	0.9725		416	8.04061679798012e-09	2.139067317139079e-10
420	0.8116	0.0387						417	8.60858363846141e-09	3.302357413354661e-10
421	1.0000	0.0199						419	8.453203984538516e-09	1.8312269619357915e-10
422	1.0000	0.1092						420	8.115389856867672e-09	3.2669174689968144e-10
423	0.9977	0.0073						421	9.252350029979672e-09	2.2045204736417975e-09
425	1.0000	0.0682						422	1.0057455479705926e-08	1.7473444832672648e-09
426	0.8347	0.0742						423	9.599703818431127e-09	7.932282656259323e-10
428	0.8814	0.0914						425	1.003597227760211e-08	1.0956220175506184e-09
430	0.9665	0.0303						426	9.390147674957356e-09	7.806159433035214e-10
431	0.9221	0.0546						427	7.779950342555594e-09	7.254517790993309e-10
432	1.0000	0.0230						428	9.926530278655649e-09	1.1602654794730195e-09
434	0.9208	0.0325						430	9.011235671311071e-09	3.3017302880251365e-10
436	0.8722	0.0316						431	9.59428835365349e-09	5.347231516034434e-10
437	0.9494	0.0079						432	9.838516478120898e-09	4.608540739463188e-10
438	0.8901	0.0084						434	9.198788236946344e-09	3.5544698327835814e-10
439	0.9718	0.0221						436	9.208293452297748e-09	3.711673769177459e-10
440	0.9353	0.0468						437	7.683194864651018e-09	3.234509809470941e-10
441	1.0000	0.0054						438	6.995297027743228e-09	2.578050576874243e-10
442	0.9402	0.0495						439	7.517016076603576e-09	2.2154297198152547e-10
443	1.0000	0.0257						440	7.392801329626419e-09	2.994345355205422e-10
444	1.0000	0.0337						441	7.990805048272164e-09	3.2333456561105587e-10
445	1.0000	0.0440						442	8.350267315994139e-09	7.328376821926488e-10
446	0.9054	0.0216						443	8.031302770679198e-09	2.1240464452690592e-09
447	0.8335	0.0646						444	1.0299918516024856e-08	4.335116270854525e-09
448	0.8980	0.0454						445	8.89915743048025e-09	2.611491876259375e-09
449	0.9356	0.0048						446	8.331443502693594e-09	2.1358312948424093e-10
450	0.9050	0.0336						447	9.098366105245477e-09	6.813457930200802e-10
451	0.9191	0.0048						448	7.036577785117329e-09	2.830720394421001e-10
452	0.9972	0.0042						449	8.390068055148032e-09	2.019391988825502e-10
453	0.8462	0.0351						450	7.023497144111138e-09	2.686602224917581e-10
455	0.9848	0.0387						451	7.696526556802957e-09	2.762916231375187e-10
456	0.9489	0.0072						452	7.922291233287357e-09	2.571758481672302e-10
457	0.9160	0.0168						453	8.419281941519124e-09	3.816915636719669e-10
458	0.8593	0.0228						455	9.225950877321103e-09	5.156663932152157e-10
								456	8.154095143269214e-09	2.9543354695716677e-10
								457	6.981956558047287e-09	1.78311795372294e-10
								458	6.56536874290581e-09	2.7778845378689566e-10
								459	4.843203500195466e-09	1.0538688081116348e-10

## Sheet: 2a
	283K				298K
Residues	deltaR2eff	Error		Residues	deltaR2eff	Error
358	2.4644200000000005	0.1735446		354	4.7220200000000006	0.05599810526315789
359	1.864250000000002	0.5967368		358	46.19546999999999	0.033973394736842105
360	6.66966	1.018518		359	3.615590000000001	0.0052840631578947375
361	10.333549999999999	2.204731		360	2.9396099999999983	0.03830199473684211
362	Broadened			361	4.070950000000002	0.006349115789473684
370	20.827949999999998	1.991123		362	7.071430000000003	0.17737773684210525
373	Broadened			370	3.4235300000000013	0.039900715789473684
375	0.9547300000000014	0.1171307		373	10.266750000000002	0.00397349
377	12.849610000000002	2.151514		376	0.15039999999999942	0.08216315789473684
378	2.6188900000000004	0.05651105		377	21.89458	0.03289573684210526
379	1.3078700000000012	1.280677		378	0.9402699999999982	0.11137105263157894
381	10.111449999999998	0.07520783		379	1.1920099999999998	0.05080669473684211
383	3.1141499999999986	0.9702107		381	15.24319	0.0170668
384	10.932780000000001	5.096621		383	1.4103899999999996	0.041161115789473686
386	2.4655500000000004	0.1596871		384	3.1947199999999984	0.04769650526315789
387	Broadened			386	14.507659999999998	0.18966615789473684
389	14.466619999999999	2.856505		387	28.406330000000004	0.010592994736842104
390	9.56937	2.184714		388	4.1669100000000014	0.06914663157894736
392	3.110409999999998	2.490883		391	44.249840000000006	0.008783947368421053
396	14.687719999999999	6.184378		396	8.207360000000001	0.07062299999999999
397	2.0475899999999996	0.2632321		406	3.266344	0.055184473684210526
399	10.210289999999999	3.985397		411	3.726379999999999	0.04311968421052631
402	1.4031300000000009	1.387816		412	2.3518599999999985	0.04957971052631579
406	0.5406099999999991	1.369102		414	1.091890000000003	0.07597605263157896
408	0.7291200000000018	1.231614		421	29.34985	0.11904226315789473
411	14.594169999999998	0.4382537		422	2.77862	0.006457989473684211
412	17.76956	0.832436		423	19.647960000000005	0.023014168421052632
414	3.5810199999999988	0.7430806		425	10.649450000000002	0.026026
417	5.363659999999996	1.64794		426	18.857930000000003	0.016420005263157893
421	Broadened			427	16.155240000000003	0.034554389473684215
422	14.623190000000001	9.009329		430	0.2600300000000004	0.054461578947368416
423	Broadened			439	0.5799199999999995	0.05782294736842105
425	14.587720000000001	0.6271613		442	15.890830000000001	0.021673105263157896
426	8.055959999999999	3.685301		445	4.129550000000002	0.2253608947368421
427	18.19648	1.539494		447	32.25899	0.01903076842105263
428	3.684709999999999	0.130509		455	2.083310000000001	0.08195352631578948
430	2.5832499999999996	0.3812155		456	6.397150000000002	0.039161021052631584
431	1.7306100000000058	3.996351
439	1.8023900000000026	0.1176833
440	1.4712400000000017	0.1610494
442	26.75412	35.45014
444	10.352040000000002	4.791499
446	6.234399999999999	0.2554214
447	34.600809999999996	2.459108
448	2.9157200000000003	0.6124682
451	0.7841300000000011	0.1848669
455	7.2320899999999995	1.096032
456	7.713699999999999	0.1364919
457	1.1431499999999986	0.3819169
459	0.5695240000000013	0.3363527

## Sheet: 2e
Residues	S2*Tauc	Error
I362CD1	2.581	0.195
V364CG2	4.670	1.643
V364CG1	3.684	0.502
T368CG2	5.690	0.424
L369CD2	4.489	0.821
L369CD1	3.404	0.512
L374CD1	2.385	0.349
A375CB	6.158	0.406
L377CD2	3.272	0.653
L379CD1	1.958	0.247
L379CD2	1.671	0.468
V387CG2	5.054	1.699
V387CG1	3.987	0.338
V391CG2	4.858	0.759
V391CG1	4.858	0.462
L392CD1	3.145	0.992
I393CD1	5.690	0.150
V396CG2	4.670	0.811
V396CG1	6.406	0.675
I397CD1	1.607	0.281
L398CD2	1.000	0.037
L398CD1	1.671	0.068
A402CB	6.406	0.618
A405CB	6.158	0.391
L407CD1	2.581	0.176
L407CD2	2.581	0.356
V412CG1	5.257	0.337
V412CG2	6.933	0.656
I413CD1	6.158	0.435
L414CD1	3.833	0.528
L414CD2	3.987	0.239
A415CB	6.158	0.539
I416CD1	2.686	0.165
V421CG1	4.858	0.276
V421CG2	3.987	0.971
A424CB	6.933	0.658
V427CG2	6.664	0.649
V427CG1	5.054	1.717
A430CB	7.212	0.564
V431CG1	6.664	0.431
V431CG2	6.933	0.831
T433CG2	5.054	0.119
L437CD1	1.671	0.178
L437CD2	1.000	0.066
A438CB	6.158	0.406
V439CG2	5.257	0.298
V439CG1	5.690	1.372
I441CD1	3.541	0.150
T447CG2	4.489	0.121
L448CD2	1.809	0.180
L448CD1	1.000	0.043
T449CG2	6.664	0.493
L450CD1	2.204	0.125
L450CD2	2.794	0.148
V452CG2	4.148	0.213
T453CG2	6.158	0.377
V456CG2	2.293	0.167
V456CG1	2.293	0.161
L459CD2	1.126	0.155
L459CD1	1.000	0.043

## Sheet: 2f
Residues	deltaR2eff
I362CD1	30.804878700000003
V364CG1	1.9774184999999989
V364CG2	2.223256499999998
L367CD1	22.7155136
L367CD2	Broadened
T368CG2	23.442152
L369CD1	10.8918925
L369CD2	14.942085599999995
I373CD1	7.142880300000002
L374CD1	21.539982699999996
L374CD2	2.09464148
A375CB	2.0983131999999998
L377CD1	Broadened
L377CD2	10.139762200000003
L379CD1	28.88031012
L379CD2	27.656955092
V387CG1	4.851039
V387CG2	19.553772800000004
V391CG1	0.38793210000000045
V391CG2	1.9858901000000007
L392CD1	28.924817700000002
L392CD2	Broadened
I393CD1	2.69999999957804e-06
V396CG1	0.41492979999999946
V396CG2	1.9454788599999997
I397CD1	17.1242291
L398CD1	2.946122140000001
L398CD2	1.2871524
A402CB	1.1166353999999998
A405CB	1.3260489
L407CD1	4.893888800000001
L407CD2	4.221676800000001
V412CG1	9.99999993922529e-08
V412CG2	2.0384238000000003
I413CD1	28.387861700000002
L414CD1	2.8375823800000006
L414CD2	17.224401399999998
A415CB	2.306489280000001
I416CD1	26.6582086
V421CG1	2.6634177
V421CG2	20.4430907
A424CB	8.240760299999998
V427CG1	24.8870278
V427CG2	0.19325869999999945
A430CB	5.780631499999998
V431CG1	2.601865700000001
V431CG2	2.5196216999999983
T433CG2	2.229000000042447e-05
L437CD1	12.6317782
L437CD2	3.1960704
A438CB	0.28979686000000093
V439CG1	7.191169200000001
V439CG2	1.3533531999999973
I441CD1	0.0
T447CG2	0.8870462400000001
L448CD1	1.4897082099999999
L448CD2	3.5214292400000007
T449CG2	0.2841134099999998
L450CD1	1.57798659
L450CD2	4.08736793
V452CG1	8.000000004670937e-07
V452CG2	1.102230800000001
T453CG2	0.020006539999999795
V456CG1	0.4031852900000006
V456CG2	0.6882098299999999
T457CG2	2.8104735000000005
L459CD1	1.9231008800000007
L459CD2	1.8392745799999997

## Sheet: 3d
Time (s)	0,5 uM	5 uM	10 uM	20 uM	30 uM
0	0	0	0	0	0
180	-18.3333	-1	-4.66667	-14	5.33333
360	-24	-17.6667	-21.6667	-17.3333	-7
540	-31	-31.3333	-22.3333	-15.6667	0.666667
720	-31.6667	-25.3333	-22.3333	-3.33333	32.3333
900	-32.6667	-17	-7.33333	18	58.6667
1080	-40.3333	-9	7.66667	60.6667	111
1260	-37	-3	21.3333	91.6667	171.667
1440	-34	5	57.3333	141	232.667
1620	-38.3333	22.3333	80	185	302.667
1800	-34	32	88	240	365.667
1980	-33	43.6667	137.333	288	428.333
2160	-24.3333	66.3333	173.333	346	502.333
2340	-28.6667	76.3333	198.667	390.667	568.333
2520	-23.3333	91.6667	223.333	436.667	628.667
2700	-18.6667	97.3333	248	487	699
2880	-25	109.667	280.333	541.667	750.333
3060	-22.3333	122.333	306	584	821.667
3240	-19.6667	137.667	339	644.667	881.333
3420	-23.6667	151	363	684.333	943.667
3600	-19.3333	158.667	397.667	734.667	988.333
3780	-18.3333	182.667	430.333	785	1073.33
3960	-13	187.333	452.333	840.333	1124.67
4140	-21.3333	208	483.333	880.667	1185
4320	-12	214.333	497	920.333	1230
4500	-20.3333	227	526.667	974.333	1282
4680	-15	242.667	559.667	1000	1356.33
4860	-15	242.333	576	1042.67	1395.33
5040	-6	263	616.667	1089.33	1441
5220	-9.66667	270.333	634.333	1129.67	1514.33
5400	-14	279	652	1175.33	1571.67
5580	-10.6667	299.667	684.333	1213.67	1615
5760	-8	308.333	703	1257.33	1679.33
5940	-2.33333	315.667	727.333	1297	1721.67
6120	-11.6667	332	742	1335.33	1771.67
6300	-4.33333	327	774.667	1388.33	1824.67
6480	6.66667	363.333	803.333	1429	1895.33
6660	-2.66667	373.333	825	1461	1928.33
6840	5.66667	375.667	836.667	1508	1969.67
7020	0	394.667	866	1546.67	2027
7200	3.66667	403	879	1576.33	2073.33
7380	0	401.667	898.333	1604.33	2128.67
7560	10.6667	406.667	918.667	1636	2163
7740	5.66667	423.333	932.333	1672.67	2222.67
7920	2.66667	442.667	960	1711	2247.67
8100	4.66667	450.333	975.667	1742	2311
8280	4.66667	456.667	985.333	1777.33	2361.33
8460	8	456.667	1022.67	1819	2406.33
8640	13.3333	466	1021.67	1849	2431
8820	6	482.333	1049.67	1870	2477.33
9000	8.33333	481.333	1052.67	1918.67	2546
9180	8.66667	500.667	1087.67	1942.33	2585.33
9360	9	513.667	1113.67	1986	2627.33
9540	2.33333	518.667	1127.33	2023.67	2662
9720	13.6667	513.667	1153.67	2060	2689.33
9900	16	533.667	1153.33	2063.67	2754.67
10080	16.6667	538	1180.33	2111	2791.67
10260	19.6667	553.667	1206	2142	2832.33
10440	16	571.667	1219.33	2182.33	2872
10620	24.3333	571.333	1234	2216.33	2933
10800	27	581.333	1246	2253.67	2975.33
10980	16.3333	589	1274.33	2285.67	2994.67
11160	24.6667	595.667	1293.33	2310	3051.67
11340	18.6667	592.333	1309.33	2339	3099.33
11520	17	614.333	1320.67	2360.33	3102.67
11700	18.3333	618	1343	2401	3147.67
11880	23.6667	619	1371.33	2422.67	3202.67
12060	23.6667	626.333	1369.33	2430.67	3237.33
12240	24.6667	652	1396.67	2480	3257
12420	25.3333	654.333	1400.67	2488.67	3311
12600	25.3333	661	1409.33	2538.67	3345.33
12780	29.6667	661.667	1439	2575.33	3366.67
12960	23.6667	678.667	1456.33	2595.33	3433
13140	31.3333	671	1472.67	2630.67	3469.67
13320	27.6667	689	1479	2633	3513.33
13500	26.3333	694.333	1501.33	2675.33	3540.33
13680	29.6667	709	1509.33	2693.33	3586.67
13860	27.6667	704.333	1528.67	2718.33	3592
14040	37.3333	713	1542.33	2769	3669
14220	28.6667	729.667	1576.33	2772.67	3667
14400	38.6667	734	1577	2820	3691.33
14580	28.3333	734.667	1596.67	2837.33	3758.67
14760	36.3333	737.667	1592.33	2856	3784.67
14940	24.3333	755.667	1615.33	2893	3801.33
15120	33.3333	745	1641.33	2925	3828.33
15300	35	762.667	1642	2928	3896.67
15480	33.3333	778.667	1649.33	2976.33	3942
15660	39.6667	776.333	1688	2990.67	3958
15840	37	787	1697	3019.33	3950.33
16020	37.6667	794.667	1707.33	3011.33	4018.33
16200	34.3333	803.667	1726.33	3043	4043.33
16380	28.3333	795.667	1712.67	3096	4083.67
16560	38.3333	812	1749.67	3125.67	4138
16740	45.6667	810	1738.67	3131	4132
16920	35	820.333	1767.67	3141.67	4173
17100	36	828.667	1779	3178.67	4208.33
17280	36.6667	835	1795.33	3177.67	4222.33
17460	41	830.667	1806.33	3227.33	4263
17640	32	835	1831.33	3264.33	4316.33
17820	31.6667	850	1815.33	3283	4307
18000	33.6667	847	1834.67	3301.67	4353
18180	41	864.333	1874.33	3315.67	4385.67
18360	39.6667	869	1876	3346	4438.67
18540	38	877.667	1881	3384	4430.33
18720	43	874.667	1881	3405.67	4484.67
18900	46	881.667	1909.33	3435	4502
19080	49	885.333	1923	3431.67	4534.67
19260	46.6667	899	1938.33	3464.67	4570.67
19440	45.3333	895	1924	3484.33	4586.67
19620	35	923.333	1952	3507	4625.33
19800	45.3333	904.333	1948	3520.67	4650
19980	45	919	1971.33	3547	4670.67
20160	46.6667	915	1980	3566.33	4690.33
20340	46.6667	932.667	2006.33	3582	4754.67
20520	50.6667	938.667	2023.67	3618.67	4744.67
20700	54	939.667	2020.67	3631.33	4807
20880	50.3333	942.667	2043	3663.33	4807
21060	49.3333	956	2046.33	3663.33	4873.33
21240	46.3333	936.667	2069.33	3706	4890.33
21420	46.3333	957.667	2066	3704.67	4911.67
21600	46.6667	958.333	2066	3733	4911
21780	42.3333	959	2085	3737	4952
21960	47	981.333	2089.67	3762.33	4988
22140	44.3333	976	2106.67	3785.67	5021
22320	51.6667	992.333	2125	3828	5010.33
22500	43.6667	993.333	2136	3829	5064.33
22680	50.6667	995.667	2146	3856	5083
22860	48.6667	1008.33	2159.33	3882.33	5119.67
23040	56	1012.67	2150.33	3901	5147.33
23220	53.3333	1009.33	2160.33	3920	5168
23400	50.3333	1017.67	2173.33	3968.67	5196
23580	57.3333	1009.33	2206	3966	5199
23760	55.6667	1007.33	2186.33	3971	5253
23940	50.6667	1026.33	2227	3991	5248.33
24120	49.3333	1039.33	2224	4004	5289
24300	48	1040.33	2227	4050	5315.33
24480	49.6667	1042	2243.67	4063.67	5348.33
24660	53.6667	1052.67	2264	4052.33	5345.67
24840	49.3333	1053.33	2264.33	4076	5390
25020	55	1061.33	2272.67	4095.67	5412.33
25200	54.6667	1058.33	2294	4097.67	5461.67
25380	57.3333	1069.67	2307	4156.67	5451
25560	51.6667	1077.33	2308.33	4158.67	5518.33
25740	60	1082.33	2315.67	4189.33	5498.33
25920	54.3333	1077.33	2319	4184.67	5565.33
26100	59.6667	1081.67	2336.67	4227.67	5571.67
26280	59.3333	1092.67	2354	4223.67	5576
26460	55.6667	1102.67	2362	4278	5609.33
26640	54.3333	1093.33	2371	4262	5623.67
26820	59.3333	1103	2374	4293.33	5652.33
27000	62.3333	1107	2384.67	4333.33	5660.33
27180	49.6667	1112.67	2390.67	4308	5678.33
27360	55.6667	1111.67	2414.67	4318.67	5727.67
27540	63	1122.67	2408.67	4373	5721.67
27720	60	1117.67	2419.33	4364.67	5745.33
27900	53	1128.67	2441.67	4382.67	5770.67
28080	62	1120.67	2420.67	4408	5813
28260	59.6667	1129	2446.67	4422.67	5826.33
28440	62.6667	1138.33	2447	4436.67	5876.33
28620	55	1143.33	2449.33	4474	5857.67
28800	61	1144	2466.33	4452	5913.67
28980	62.3333	1142.67	2478.33	4490	5924
29160	57	1161	2519	4499.67	5943
29340	55.3333	1154.67	2498	4517.67	5977.33
29520	61	1159.33	2508	4515	5986.67
29700	67	1172.33	2526.67	4567.33	5985
29880	60.6667	1170.33	2520.67	4554.67	6041.33
30060	57.6667	1169.33	2532.67	4569.67	6057.33
30240	56.3333	1174	2536.67	4594	6095.33
30420	54.3333	1183.33	2565.67	4598	6058.33
30600	70.3333	1177.33	2568	4639.67	6088.67
30780	46.3333	1193.33	2575.67	4660.33	6169.33
30960	59.6667	1201.33	2567	4653.33	6099.67
31140	65	1194.33	2593	4681	6179.67
31320	66	1199	2592.67	4657	6191.67
31500	65.3333	1204.67	2608.33	4716	6194.67
31680	59.3333	1222.33	2627	4737.67	6218.67
31860	64.6667	1207.33	2621	4750	6296
32040	62.3333	1212	2640.67	4759	6293.67
32220	68.6667	1215.67	2612.33	4763	6318.67
32400	57.6667	1207.33	2647.67	4790	6333.33
32580	55.3333	1218.67	2643.33	4810.67	6360.67
32760	62.3333	1240	2644	4822.67	6372.67
32940	63	1237.67	2658.33	4834.67	6387.33
33120	75.6667	1239.67	2679.67	4853.67	6411.33
33300	63	1241.33	2696.33	4860.33	6409.33
33480	70.6667	1248.67	2702	4891	6463
33660	68	1242	2691.67	4905.33	6455
33840	68	1256.67	2703.67	4867.67	6474
34020	63.6667	1259.67	2711.67	4920.33	6498
34200	71.6667	1270	2700	4929.67	6533
34380	71.3333	1261	2716.33	4971	6533
34560	71.6667	1270	2750.33	4976.33	6525.33
34740	71.3333	1276	2745.33	4962	6594.33
34920	71	1279.33	2768	4996.33	6577.33
35100	71.6667	1280.33	2762.67	5001.67	6592.33
35280	67.6667	1281.67	2772	5025.67	6624
35460	77.3333	1290.33	2779.33	5064.33	6680
35640	66.3333	1290.33	2781	4984.67	6655.33
35820	74.6667	1306.33	2782.33	5060.67	6670
36000	70	1292	2796.33	5080.33	6715.33
36180	70.6667	1299.67	2814.33	5077	6762.33
36360	60	1308.33	2812.33	5083.33	6742
36540	73	1299	2802.67	5136	6755.33
36720	71.3333	1305.67	2837	5104.67	6758.33
36900	69.3333	1308	2832.67	5141.67	6791.33
37080	68.6667	1286.33	2833.33	5122	6842.67
37260	72.3333	1328.67	2857.33	5183.67	6810.33
37440	68.6667	1323	2845.33	5187	6819.33
37620	69	1318.67	2863	5205.33	6868
37800	78.3333	1318	2849.67	5191.67	6894
37980	73	1328	2886.67	5201.67	6897.67
38160	68.6667	1322.67	2890.33	5217.33	6885.67
38340	76.6667	1341.33	2878	5222.33	6911.33
38520	79.6667	1349.67	2893.67	5233	6944.33
38700	69.3333	1338.67	2890.67	5242.67	6967
38880	74.3333	1350	2909	5265	7001.33
39060	75.3333	1343.67	2930.67	5290.67	6983.33
39240	69	1333	2922.67	5317.67	7015.33
39420	80.6667	1357	2919.33	5310.67	7005.67
39600	80.6667	1344.67	2914.67	5295.33	7035.33
39780	78.3333	1346.33	2947.33	5346.33	7034
39960	73.3333	1371.33	2943.33	5295.67	7043.67
40140	78	1387.33	2949.33	5336.67	7055.33
40320	79	1378.33	2963.33	5396	7073
40500	72.3333	1378.33	2994	5381	7128.33
40680	79.3333	1366.33	2970.33	5399.67	7115.67
40860	79.3333	1382.33	2977.67	5424	7130.33
41040	82.6667	1387	2981.67	5440.67	7141.33
41220	82	1384.67	3010.33	5427.67	7133.67
41400	80.3333	1385.67	3012.67	5423	7164.33
41580	80.3333	1387	2991.33	5450	7182.67
41760	79.6667	1393.33	3018.67	5453	7182.67
41940	79.3333	1390.33	3027.33	5455.33	7197
42120	80.3333	1383	3019.67	5462.67	7214.33
42300	78.3333	1394.33	3002.67	5532.67	7229.33
42480	83	1411.33	3032.33	5514	7217.67
42660	81.3333	1392.67	3031.33	5525.33	7256.67
42840	84	1399	3052.67	5558.33	7280.67
43020	72.6667	1405.67	3040	5540.33	7267.67
43200	80	1410.33	3039.67	5564.67	7272
43380	74.6667	1428.67	3077	5544.33	7267
43560	84.3333	1418.67	3061	5593	7276
43740	77.6667	1410	3064.67	5601	7332
43920	83.6667	1416	3086.67	5597.33	7292.33
44100	74.6667	1422	3088.67	5612.33	7325
44280	80.6667	1416.67	3115.67	5619.33	7348.33
44460	87	1432	3099	5664	7384.67
44640	83	1426.67	3106.33	5683.33	7353
44820	3213.67	4954.33	7556	9246.67

## Sheet: 3f
Sample ID	Run01	Run02	Run03		Mean	S.D.			Sample ID	Composition
1	24.6	32.9	26.1		27.8667	4.42305			1	no additive
									2	MgSO4
2	8.2	12.1	15.5		11.9333	3.65285			3	CaCl2
3	1.33	1.55	1.72		1.53333	0.195533

## Sheet: 3g
Time (s)	value	ID
0	0	B03		Sample ID	Concentration (uM)
1	-153	B03		B03	0
2	-83	B03		B04	5
3	-206	B03		B05	10
4	-173	B03		B06	25
5	-336.5	B03		B07	50
6	-411	B03		B08	75
7	-436.5	B03		B09	100
8	-485	B03		B10	150
9	-494.5	B03		B11	200
10	-537	B03
11	-660	B03
12	-621.5	B03
13	-653	B03
14	-615.5	B03
15	-542.5	B03
16	-536	B03
17	-633.5	B03
18	-539.5	B03
19	-600.5	B03
20	-584.5	B03
21	-570.5	B03
22	-617.5	B03
23	-539.5	B03
24	-565.5	B03
25	-614	B03
26	-493.5	B03
27	-516	B03
28	-475.5	B03
29	-521	B03
30	-501	B03
31	-512.5	B03
32	-591	B03
33	-527	B03
34	-528.5	B03
35	-663.5	B03
36	-661	B03
37	-684.5	B03
38	-674.5	B03
39	-598	B03
40	-567	B03
41	-620.5	B03
42	-628	B03
43	-601	B03
44	-567.5	B03
45	-497.5	B03
46	-545	B03
47	-525.5	B03
48	-555	B03
49	-556.5	B03
50	-486	B03
51	-445.5	B03
52	-477	B03
53	-446	B03
54	-480	B03
55	-387	B03
56	-452	B03
57	-373	B03
58	-434	B03
59	-438	B03
60	-296.5	B03
61	-389	B03
62	-272.5	B03
63	-338.5	B03
64	-302	B03
65	-392	B03
66	-349.5	B03
67	-321	B03
68	-345	B03
69	-388.5	B03
70	-321	B03
71	-421.5	B03
72	-350	B03
73	-330.5	B03
74	-285.5	B03
75	-331.5	B03
76	-370.5	B03
77	-219.5	B03
78	-287.5	B03
79	-273.5	B03
80	-212.5	B03
81	-290.5	B03
82	-236.5	B03
83	-205.5	B03
84	-206.5	B03
85	-218	B03
86	-153	B03
87	-172	B03
88	-200.5	B03
89	-167	B03
90	-195.5	B03
91	-148	B03
92	-194	B03
93	-226	B03
94	-89	B03
95	-173	B03
96	-150.5	B03
97	-112	B03
98	-128	B03
99	-78.5	B03
100	-107.5	B03
101	-151	B03
102	-152	B03
103	-102.5	B03
104	-78.5	B03
105	-142.5	B03
106	-105	B03
107	-177.5	B03
108	-76.5	B03
109	-91	B03
110	-112	B03
111	-25	B03
112	-59.5	B03
113	-79	B03
114	-85.5	B03
115	-97	B03
116	-54.5	B03
117	-51.5	B03
118	-27.5	B03
119	-73.5	B03
120	-7.5	B03
121	-53.5	B03
122	1	B03
123	-80	B03
124	-33	B03
125	-51.5	B03
126	27.5	B03
127	-8	B03
128	37.5	B03
129	44	B03
130	57.5	B03
131	16	B03
132	20.5	B03
133	-9.5	B03
134	27.5	B03
135	48	B03
136	-72	B03
137	27.5	B03
138	47.5	B03
139	-14.5	B03
140	33.5	B03
141	65	B03
142	68.5	B03
143	134.5	B03
144	46.5	B03
145	23	B03
146	-26.5	B03
147	24	B03
148	101.5	B03
149	38	B03
150	-3.5	B03
151	117.5	B03
152	101	B03
153	66	B03
154	118	B03
155	131.5	B03
156	29	B03
157	26	B03
158	133	B03
159	93	B03
160	87	B03
161	62	B03
162	82.5	B03
163	89	B03
164	173	B03
165	152.5	B03
166	105	B03
167	127.5	B03
168	155	B03
169	155	B03
170	227	B03
171	91	B03
172	188	B03
173	221	B03
174	224	B03
175	146	B03
176	209	B03
177	262.5	B03
178	205.5	B03
179	213	B03
180	191.5	B03
181	227.5	B03
182	176	B03
183	155.5	B03
184	165.5	B03
185	268.5	B03
186	166.5	B03
187	234.5	B03
188	246.5	B03
189	210	B03
190	161	B03
191	243.5	B03
192	224	B03
193	196	B03
194	221.5	B03
195	259.5	B03
196	261.5	B03
197	287.5	B03
198	194	B03
199	260	B03
200	274.5	B03
201	323	B03
202	262	B03
203	251	B03
204	288	B03
205	189.5	B03
206	267.5	B03
207	311	B03
208	247	B03
209	258.5	B03
210	325.5	B03
211	318.5	B03
212	351.5	B03
213	197	B03
214	285.5	B03
215	236	B03
216	319	B03
217	315.5	B03
218	367.5	B03
219	312	B03
220	383.5	B03
221	323	B03
222	306	B03
223	274.5	B03
224	385	B03
225	387.5	B03
226	430	B03
227	400	B03
228	347.5	B03
229	399	B03
230	349	B03
231	352	B03
232	366	B03
233	136.5	B03
234	379.5	B03
235	309	B03
236	379.5	B03
237	352.5	B03
238	352.5	B03
239	351.5	B03
240	251.5	B03
241	436.5	B03
242	449.5	B03
243	354	B03
244	400.5	B03
245	429	B03
246	338.5	B03
247	395	B03
248	444.5	B03
249	427	B03
0	0	B04
1	-114	B04
2	-186	B04
3	-286.5	B04
4	-364.5	B04
5	-425	B04
6	-478.5	B04
7	-644	B04
8	-524.5	B04
9	-472	B04
10	-439	B04
11	-515.5	B04
12	-580	B04
13	-609	B04
14	-748	B04
15	-659	B04
16	-662.5	B04
17	-629.5	B04
18	-597.5	B04
19	-658	B04
20	-567	B04
21	-666	B04
22	-457	B04
23	-464	B04
24	-390.5	B04
25	-416.5	B04
26	-386	B04
27	-281	B04
28	-274	B04
29	-251.5	B04
30	-203.5	B04
31	-150.5	B04
32	-86	B04
33	-113	B04
34	-69	B04
35	-207	B04
36	-162	B04
37	-148	B04
38	-171.5	B04
39	-114.5	B04
40	-54	B04
41	28.5	B04
42	-14	B04
43	-20	B04
44	-74.5	B04
45	18.5	B04
46	-14.5	B04
47	27.5	B04
48	97.5	B04
49	-2.5	B04
50	75.5	B04
51	90.5	B04
52	86.5	B04
53	82.5	B04
54	182.5	B04
55	137	B04
56	174.5	B04
57	150	B04
58	207.5	B04
59	229	B04
60	276.5	B04
61	172	B04
62	222	B04
63	313.5	B04
64	324.5	B04
65	314	B04
66	322	B04
67	352.5	B04
68	381.5	B04
69	412.5	B04
70	408.5	B04
71	444.5	B04
72	450.5	B04
73	496.5	B04
74	500	B04
75	490	B04
76	454	B04
77	537.5	B04
78	436.5	B04
79	596.5	B04
80	556.5	B04
81	595.5	B04
82	557.5	B04
83	575.5	B04
84	585	B04
85	643.5	B04
86	668.5	B04
87	645	B04
88	651.5	B04
89	675.5	B04
90	755.5	B04
91	708	B04
92	672.5	B04
93	753	B04
94	749	B04
95	794.5	B04
96	740	B04
97	768	B04
98	802	B04
99	873.5	B04
100	778.5	B04
101	839.5	B04
102	793.5	B04
103	826	B04
104	895	B04
105	877.5	B04
106	865.5	B04
107	749.5	B04
108	817	B04
109	902	B04
110	889	B04
111	975.5	B04
112	918.5	B04
113	941	B04
114	913.5	B04
115	979	B04
116	899.5	B04
117	906	B04
118	959	B04
119	1076.5	B04
120	1086	B04
121	1041.5	B04
122	1008.5	B04
123	1005.5	B04
124	1104.5	B04
125	1065.5	B04
126	1121	B04
127	1128	B04
128	1099	B04
129	1100	B04
130	1136	B04
131	1099.5	B04
132	1233.5	B04
133	1156	B04
134	1106.5	B04
135	1085.5	B04
136	1187	B04
137	1128.5	B04
138	1161.5	B04
139	1182.5	B04
140	1223	B04
141	1145.5	B04
142	1191.5	B04
143	1185.5	B04
144	1311	B04
145	1286.5	B04
146	1219.5	B04
147	1225	B04
148	1317	B04
149	1287.5	B04
150	1253	B04
151	1306	B04
152	1287.5	B04
153	1288	B04
154	1327	B04
155	1368.5	B04
156	1407	B04
157	1348	B04
158	1339	B04
159	1280.5	B04
160	1365	B04
161	1369	B04
162	1394.5	B04
163	1336	B04
164	1413.5	B04
165	1399	B04
166	1452	B04
167	1449.5	B04
168	1454	B04
169	1449.5	B04
170	1421	B04
171	1426.5	B04
172	1420.5	B04
173	1532.5	B04
174	1455.5	B04
175	1541	B04
176	1539.5	B04
177	1419.5	B04
178	1600	B04
179	1469	B04
180	1548.5	B04
181	1557.5	B04
182	1647	B04
183	1591	B04
184	1578.5	B04
185	1580.5	B04
186	1583	B04
187	1544	B04
188	1676.5	B04
189	1653.5	B04
190	1608	B04
191	1639	B04
192	1669	B04
193	1664.5	B04
194	1592.5	B04
195	1653.5	B04
196	1620.5	B04
197	1709	B04
198	1692.5	B04
199	1616	B04
200	1564.5	B04
201	1583.5	B04
202	1719.5	B04
203	1754.5	B04
204	1622.5	B04
205	1668.5	B04
206	1745.5	B04
207	1592	B04
208	1722	B04
209	1766.5	B04
210	1704.5	B04
211	1780.5	B04
212	1792	B04
213	1747.5	B04
214	1733.5	B04
215	1690.5	B04
216	1669.5	B04
217	1775.5	B04
218	1778.5	B04
219	1807	B04
220	1733.5	B04
221	1824.5	B04
222	1813	B04
223	1888.5	B04
224	1922.5	B04
225	1839	B04
226	1796	B04
227	1902	B04
228	1897	B04
229	1885	B04
230	1856	B04
231	1840	B04
232	1848.5	B04
233	1822	B04
234	1809.5	B04
235	1808.5	B04
236	1898	B04
237	1829.5	B04
238	1773.5	B04
239	1852	B04
240	1829.5	B04
241	1873.5	B04
242	1913.5	B04
243	1964	B04
244	1858.5	B04
245	2021	B04
246	1848	B04
247	1949	B04
248	1960.5	B04
249	1859	B04
0	0	B05
1	-15.5	B05
2	-63.5	B05
3	-174.5	B05
4	-237.5	B05
5	-354	B05
6	-340.5	B05
7	-347.5	B05
8	-447	B05
9	-379.5	B05
10	-439.5	B05
11	-392.5	B05
12	-586.5	B05
13	-527.5	B05
14	-512	B05
15	-488	B05
16	-550	B05
17	-502.5	B05
18	-431.5	B05
19	-385.5	B05
20	-397	B05
21	-348.5	B05
22	-356	B05
23	-341.5	B05
24	-343.5	B05
25	-302	B05
26	-290.5	B05
27	-260	B05
28	-224.5	B05
29	-167	B05
30	-157	B05
31	-171.5	B05
32	-92.5	B05
33	-134.5	B05
34	-32	B05
35	-128	B05
36	-133	B05
37	-130.5	B05
38	-129	B05
39	-25	B05
40	2	B05
41	-2	B05
42	80.5	B05
43	17.5	B05
44	112	B05
45	149.5	B05
46	219	B05
47	262	B05
48	233	B05
49	267.5	B05
50	150	B05
51	231	B05
52	308.5	B05
53	351	B05
54	324.5	B05
55	433	B05
56	466.5	B05
57	454.5	B05
58	466.5	B05
59	476.5	B05
60	541	B05
61	575.5	B05
62	591	B05
63	651.5	B05
64	655.5	B05
65	682	B05
66	663	B05
67	676	B05
68	700.5	B05
69	708	B05
70	774.5	B05
71	768	B05
72	800.5	B05
73	790.5	B05
74	811	B05
75	862	B05
76	845	B05
77	916.5	B05
78	889.5	B05
79	946.5	B05
80	911.5	B05
81	933	B05
82	952.5	B05
83	937	B05
84	1071.5	B05
85	1033	B05
86	1033	B05
87	1052.5	B05
88	1107.5	B05
89	1042	B05
90	1068.5	B05
91	1152.5	B05
92	1205.5	B05
93	1067.5	B05
94	1182	B05
95	1165	B05
96	1267.5	B05
97	1168	B05
98	1223	B05
99	1179	B05
100	1201.5	B05
101	1331.5	B05
102	1322.5	B05
103	1339.5	B05
104	1370	B05
105	1327	B05
106	1351	B05
107	1373.5	B05
108	1304.5	B05
109	1320.5	B05
110	1389.5	B05
111	1406.5	B05
112	1429	B05
113	1493.5	B05
114	1485	B05
115	1467	B05
116	1539.5	B05
117	1515.5	B05
118	1472.5	B05
119	1499	B05
120	1635.5	B05
121	1525	B05
122	1623.5	B05
123	1532	B05
124	1592	B05
125	1566	B05
126	1667.5	B05
127	1703.5	B05
128	1618.5	B05
129	1723.5	B05
130	1720.5	B05
131	1656.5	B05
132	1713	B05
133	1770	B05
134	1662	B05
135	1720.5	B05
136	1648	B05
137	1831	B05
138	1713.5	B05
139	1719.5	B05
140	1857.5	B05
141	1831.5	B05
142	1826.5	B05
143	1807	B05
144	1777	B05
145	1844.5	B05
146	1766	B05
147	1860.5	B05
148	1835.5	B05
149	1792.5	B05
150	1816	B05
151	1998	B05
152	1897	B05
153	1903.5	B05
154	1913	B05
155	1974.5	B05
156	1947	B05
157	1960	B05
158	1883	B05
159	1969	B05
160	2045.5	B05
161	1981	B05
162	2042	B05
163	1981.5	B05
164	2075.5	B05
165	1995	B05
166	2062	B05
167	2088.5	B05
168	2124.5	B05
169	2067	B05
170	2171	B05
171	2030.5	B05
172	2120	B05
173	2178.5	B05
174	2139	B05
175	2080	B05
176	2176.5	B05
177	2206.5	B05
178	2209.5	B05
179	2199.5	B05
180	2198	B05
181	2214	B05
182	2211	B05
183	2243.5	B05
184	2176.5	B05
185	2238.5	B05
186	2222	B05
187	2275.5	B05
188	2289	B05
189	2280.5	B05
190	2341	B05
191	2244.5	B05
192	2325	B05
193	2380.5	B05
194	2238.5	B05
195	2320	B05
196	2300.5	B05
197	2339	B05
198	2240	B05
199	2295.5	B05
200	2401	B05
201	2401.5	B05
202	2365	B05
203	2357	B05
204	2295.5	B05
205	2325	B05
206	2379	B05
207	2418	B05
208	2411	B05
209	2308.5	B05
210	2425	B05
211	2375	B05
212	2353	B05
213	2468.5	B05
214	2500	B05
215	2456	B05
216	2487	B05
217	2502.5	B05
218	2572	B05
219	2520	B05
220	2532.5	B05
221	2571.5	B05
222	2520.5	B05
223	2502	B05
224	2551	B05
225	2581.5	B05
226	2586	B05
227	2522.5	B05
228	2517.5	B05
229	2575	B05
230	2557.5	B05
231	2567.5	B05
232	2598.5	B05
233	2589	B05
234	2550	B05
235	2619	B05
236	2592	B05
237	2624	B05
238	2610.5	B05
239	2542.5	B05
240	2576	B05
241	2627.5	B05
242	2682	B05
243	2621	B05
244	2580.5	B05
245	2580	B05
246	2663.5	B05
247	2682	B05
248	2744.5	B05
249	2705.5	B05
0	0	B06
1	22.5	B06
2	-82.5	B06
3	-223	B06
4	-288.5	B06
5	-345.5	B06
6	-425	B06
7	-366	B06
8	-506.5	B06
9	-459	B06
10	-349	B06
11	-415	B06
12	-402	B06
13	-325	B06
14	-411.5	B06
15	-310	B06
16	-291.5	B06
17	-257.5	B06
18	-201	B06
19	-123.5	B06
20	-28	B06
21	-45.5	B06
22	35.5	B06
23	150	B06
24	174.5	B06
25	269.5	B06
26	323	B06
27	340	B06
28	429	B06
29	546.5	B06
30	676	B06
31	634.5	B06
32	806	B06
33	853	B06
34	895	B06
35	811	B06
36	892.5	B06
37	902.5	B06
38	937.5	B06
39	949.5	B06
40	1019	B06
41	999.5	B06
42	1041.5	B06
43	1048	B06
44	1024.5	B06
45	1081.5	B06
46	1097.5	B06
47	1059	B06
48	1145.5	B06
49	1134.5	B06
50	1124.5	B06
51	1067.5	B06
52	1198.5	B06
53	1240	B06
54	1199	B06
55	1287.5	B06
56	1188.5	B06
57	1245	B06
58	1281.5	B06
59	1313	B06
60	1336	B06
61	1434.5	B06
62	1477	B06
63	1468	B06
64	1505	B06
65	1542	B06
66	1528.5	B06
67	1600	B06
68	1720	B06
69	1704.5	B06
70	1756	B06
71	1808.5	B06
72	1797	B06
73	1889.5	B06
74	1844	B06
75	1887.5	B06
76	1974	B06
77	2051.5	B06
78	1934.5	B06
79	2077	B06
80	2104.5	B06
81	2203.5	B06
82	2200.5	B06
83	2278	B06
84	2258.5	B06
85	2243.5	B06
86	2342.5	B06
87	2322.5	B06
88	2331.5	B06
89	2482.5	B06
90	2419	B06
91	2550	B06
92	2588.5	B06
93	2578.5	B06
94	2563.5	B06
95	2725.5	B06
96	2697.5	B06
97	2719.5	B06
98	2728	B06
99	2800	B06
100	2747.5	B06
101	2838.5	B06
102	2844	B06
103	2865	B06
104	2978	B06
105	2857	B06
106	2908	B06
107	3009	B06
108	3007.5	B06
109	3032	B06
110	3063.5	B06
111	3083	B06
112	3208	B06
113	3154.5	B06
114	3221.5	B06
115	3167.5	B06
116	3270.5	B06
117	3212.5	B06
118	3143.5	B06
119	3224.5	B06
120	3354	B06
121	3261.5	B06
122	3264.5	B06
123	3341	B06
124	3490	B06
125	3460.5	B06
126	3453	B06
127	3510.5	B06
128	3519.5	B06
129	3507.5	B06
130	3595.5	B06
131	3564.5	B06
132	3645	B06
133	3651	B06
134	3649.5	B06
135	3690	B06
136	3653	B06
137	3669	B06
138	3759	B06
139	3715	B06
140	3784.5	B06
141	3766	B06
142	3780	B06
143	3868.5	B06
144	3920	B06
145	3902.5	B06
146	3817	B06
147	3853.5	B06
148	3917	B06
149	3897	B06
150	3918	B06
151	3977	B06
152	3995	B06
153	3925.5	B06
154	4016	B06
155	4113.5	B06
156	4005.5	B06
157	4013	B06
158	4118.5	B06
159	4078	B06
160	4179	B06
161	4108	B06
162	4241.5	B06
163	4175.5	B06
164	4163.5	B06
165	4130	B06
166	4194.5	B06
167	4304.5	B06
168	4214.5	B06
169	4204	B06
170	4257	B06
171	4344	B06
172	4321.5	B06
173	4312.5	B06
174	4300.5	B06
175	4406	B06
176	4457	B06
177	4256	B06
178	4319.5	B06
179	4503	B06
180	4502.5	B06
181	4486.5	B06
182	4458.5	B06
183	4465	B06
184	4460.5	B06
185	4512.5	B06
186	4477	B06
187	4565	B06
188	4632.5	B06
189	4550	B06
190	4570	B06
191	4613.5	B06
192	4602	B06
193	4628	B06
194	4606.5	B06
195	4633	B06
196	4768	B06
197	4647	B06
198	4672.5	B06
199	4657	B06
200	4662	B06
201	4752.5	B06
202	4815.5	B06
203	4739.5	B06
204	4785	B06
205	4834	B06
206	4752.5	B06
207	4879	B06
208	4709	B06
209	4846	B06
210	4808	B06
211	4754	B06
212	4838	B06
213	4952.5	B06
214	4870.5	B06
215	4937.5	B06
216	4937	B06
217	4987.5	B06
218	5013	B06
219	4969	B06
220	5046	B06
221	4907	B06
222	4861.5	B06
223	4977.5	B06
224	5041.5	B06
225	5074.5	B06
226	5000	B06
227	5072.5	B06
228	5058.5	B06
229	5035	B06
230	4994.5	B06
231	5041.5	B06
232	5033	B06
233	5063	B06
234	5088	B06
235	5040.5	B06
236	5093.5	B06
237	5082	B06
238	5095	B06
239	5151	B06
240	5109	B06
241	5133	B06
242	5115.5	B06
243	5293.5	B06
244	5208	B06
245	5175	B06
246	5182	B06
247	5120	B06
248	5199	B06
249	5267.5	B06
0	0	B07
1	-73.5	B07
2	-88.5	B07
3	-186.5	B07
4	-272	B07
5	-284	B07
6	-370	B07
7	-418.5	B07
8	-409	B07
9	-463	B07
10	-496	B07
11	-536.5	B07
12	-560	B07
13	-600.5	B07
14	-488	B07
15	-506.5	B07
16	-485	B07
17	-446.5	B07
18	-448.5	B07
19	-461.5	B07
20	-418.5	B07
21	-410	B07
22	-350	B07
23	-315	B07
24	-233.5	B07
25	-91.5	B07
26	-105.5	B07
27	-25.5	B07
28	40.5	B07
29	105	B07
30	229	B07
31	237	B07
32	325	B07
33	368.5	B07
34	486.5	B07
35	420	B07
36	414	B07
37	472.5	B07
38	508.5	B07
39	590	B07
40	620	B07
41	664	B07
42	785.5	B07
43	706.5	B07
44	789.5	B07
45	824	B07
46	856	B07
47	869.5	B07
48	915.5	B07
49	943	B07
50	956	B07
51	1060.5	B07
52	1085	B07
53	1045.5	B07
54	1109	B07
55	1210	B07
56	1229.5	B07
57	1227.5	B07
58	1251	B07
59	1340.5	B07
60	1358	B07
61	1478.5	B07
62	1391	B07
63	1507	B07
64	1556.5	B07
65	1617	B07
66	1668.5	B07
67	1630	B07
68	1682.5	B07
69	1715.5	B07
70	1761	B07
71	1887	B07
72	1862	B07
73	1963	B07
74	2027	B07
75	2022	B07
76	1905	B07
77	2034	B07
78	2134	B07
79	2185	B07
80	2276.5	B07
81	2275.5	B07
82	2333.5	B07
83	2368.5	B07
84	2426	B07
85	2490.5	B07
86	2441.5	B07
87	2552	B07
88	2597.5	B07
89	2570	B07
90	2629.5	B07
91	2689	B07
92	2785.5	B07
93	2742.5	B07
94	2755	B07
95	2740	B07
96	2757.5	B07
97	2951	B07
98	2746	B07
99	2969.5	B07
100	3035	B07
101	3088	B07
102	3074.5	B07
103	3068.5	B07
104	3063.5	B07
105	3189.5	B07
106	3161	B07
107	3196.5	B07
108	3244	B07
109	3367	B07
110	3301	B07
111	3334	B07
112	3414.5	B07
113	3243	B07
114	3446	B07
115	3278.5	B07
116	3528.5	B07
117	3495	B07
118	3559.5	B07
119	3442	B07
120	3530	B07
121	3635	B07
122	3662	B07
123	3630	B07
124	3678	B07
125	3737	B07
126	3717	B07
127	3751.5	B07
128	3760.5	B07
129	3815	B07
130	3849	B07
131	3864	B07
132	3988.5	B07
133	3995.5	B07
134	3981	B07
135	3900.5	B07
136	3979	B07
137	3926	B07
138	4034	B07
139	4077	B07
140	4073.5	B07
141	4015.5	B07
142	4163.5	B07
143	4161	B07
144	4284.5	B07
145	4166.5	B07
146	4243.5	B07
147	4316.5	B07
148	4256.5	B07
149	4242.5	B07
150	4329.5	B07
151	4289.5	B07
152	4259.5	B07
153	4386	B07
154	4462	B07
155	4411	B07
156	4388.5	B07
157	4513.5	B07
158	4391	B07
159	4578.5	B07
160	4484	B07
161	4551	B07
162	4569.5	B07
163	4596	B07
164	4501	B07
165	4555.5	B07
166	4733	B07
167	4689	B07
168	4722.5	B07
169	4739.5	B07
170	4750	B07
171	4704	B07
172	4792.5	B07
173	4693	B07
174	4688	B07
175	4824.5	B07
176	4859.5	B07
177	4888	B07
178	4927.5	B07
179	4877	B07
180	4923.5	B07
181	4964.5	B07
182	5010	B07
183	4865	B07
184	4905	B07
185	4998	B07
186	5027	B07
187	5000	B07
188	5026	B07
189	4950	B07
190	5090.5	B07
191	4970	B07
192	4982	B07
193	5086	B07
194	5111	B07
195	4986.5	B07
196	5090	B07
197	5129	B07
198	5237	B07
199	5227.5	B07
200	5176	B07
201	5073	B07
202	5178	B07
203	5158	B07
204	5249.5	B07
205	5186	B07
206	5283.5	B07
207	5330	B07
208	5161	B07
209	5336.5	B07
210	5331	B07
211	5328	B07
212	5385	B07
213	5394.5	B07
214	5350.5	B07
215	5415	B07
216	5398.5	B07
217	5373.5	B07
218	5455.5	B07
219	5344.5	B07
220	5387.5	B07
221	5451.5	B07
222	5496.5	B07
223	5496.5	B07
224	5463	B07
225	5377.5	B07
226	5591.5	B07
227	5572	B07
228	5556	B07
229	5623	B07
230	5597	B07
231	5677	B07
232	5627.5	B07
233	5553.5	B07
234	5490.5	B07
235	5625.5	B07
236	5659.5	B07
237	5583	B07
238	5733	B07
239	5669.5	B07
240	5670.5	B07
241	5590.5	B07
242	5659.5	B07
243	5777	B07
244	5769	B07
245	5753	B07
246	5766.5	B07
247	5883	B07
248	5844.5	B07
249	5845	B07
0	0	B08
1	-122.5	B08
2	-266	B08
3	-166.5	B08
4	-216.5	B08
5	-376.5	B08
6	-475.5	B08
7	-553.5	B08
8	-447	B08
9	-607	B08
10	-491	B08
11	-494	B08
12	-503.5	B08
13	-398.5	B08
14	-363.5	B08
15	-277.5	B08
16	-329	B08
17	-244	B08
18	-203.5	B08
19	-166.5	B08
20	-64	B08
21	42.5	B08
22	34.5	B08
23	90	B08
24	236.5	B08
25	251.5	B08
26	431.5	B08
27	407	B08
28	543	B08
29	573.5	B08
30	727	B08
31	775.5	B08
32	873	B08
33	971	B08
34	954	B08
35	1001	B08
36	1089	B08
37	1123	B08
38	992.5	B08
39	1189.5	B08
40	1183.5	B08
41	1199	B08
42	1043	B08
43	1072.5	B08
44	1129	B08
45	1118.5	B08
46	1135	B08
47	1223.5	B08
48	1168.5	B08
49	1195	B08
50	1234	B08
51	1248	B08
52	1356	B08
53	1385	B08
54	1442	B08
55	1489.5	B08
56	1485.5	B08
57	1497	B08
58	1551.5	B08
59	1661.5	B08
60	1718.5	B08
61	1662.5	B08
62	1700	B08
63	1827	B08
64	1888	B08
65	1904	B08
66	1878.5	B08
67	1954.5	B08
68	2014.5	B08
69	2118.5	B08
70	2108	B08
71	2229	B08
72	2245	B08
73	2289	B08
74	2372.5	B08
75	2368	B08
76	2446	B08
77	2407.5	B08
78	2498.5	B08
79	2613.5	B08
80	2671	B08
81	2630.5	B08
82	2681.5	B08
83	2730.5	B08
84	2707	B08
85	2909	B08
86	2859	B08
87	2899.5	B08
88	2943	B08
89	2949.5	B08
90	2995	B08
91	3063.5	B08
92	3133	B08
93	3195	B08
94	3048.5	B08
95	3216.5	B08
96	3217.5	B08
97	3239	B08
98	3249	B08
99	3252.5	B08
100	3318	B08
101	3303	B08
102	3386.5	B08
103	3447	B08
104	3403	B08
105	3434.5	B08
106	3521	B08
107	3540.5	B08
108	3465.5	B08
109	3653	B08
110	3716.5	B08
111	3645	B08
112	3643.5	B08
113	3737	B08
114	3763.5	B08
115	3733.5	B08
116	3832	B08
117	3858	B08
118	3892	B08
119	3832	B08
120	3993	B08
121	4078	B08
122	3951	B08
123	3932.5	B08
124	3998	B08
125	4130.5	B08
126	4117.5	B08
127	4166.5	B08
128	4142.5	B08
129	4072	B08
130	4247.5	B08
131	4199	B08
132	4275	B08
133	4314.5	B08
134	4386	B08
135	4189	B08
136	4376	B08
137	4430.5	B08
138	4330.5	B08
139	4368.5	B08
140	4378	B08
141	4505	B08
142	4426	B08
143	4456	B08
144	4566	B08
145	4529.5	B08
146	4505	B08
147	4545.5	B08
148	4622	B08
149	4570	B08
150	4593	B08
151	4739	B08
152	4724	B08
153	4725.5	B08
154	4795.5	B08
155	4751.5	B08
156	4754	B08
157	4769.5	B08
158	4711	B08
159	4858.5	B08
160	4880.5	B08
161	4891	B08
162	4836.5	B08
163	4977	B08
164	4937.5	B08
165	4963	B08
166	4941	B08
167	5013	B08
168	4986.5	B08
169	4950.5	B08
170	4953.5	B08
171	5164	B08
172	4978	B08
173	5136.5	B08
174	5119.5	B08
175	5023	B08
176	5190.5	B08
177	5117	B08
178	5116	B08
179	5241	B08
180	5175	B08
181	5250.5	B08
182	5182.5	B08
183	5277.5	B08
184	5235	B08
185	5272	B08
186	5293	B08
187	5283	B08
188	5301	B08
189	5324.5	B08
190	5300.5	B08
191	5297	B08
192	5436	B08
193	5369	B08
194	5460.5	B08
195	5456	B08
196	5457	B08
197	5391	B08
198	5426	B08
199	5521.5	B08
200	5465.5	B08
201	5500.5	B08
202	5563	B08
203	5445.5	B08
204	5490.5	B08
205	5469.5	B08
206	5471.5	B08
207	5552	B08
208	5515.5	B08
209	5565	B08
210	5585	B08
211	5656.5	B08
212	5709	B08
213	5622.5	B08
214	5678.5	B08
215	5716	B08
216	5679	B08
217	5666.5	B08
218	5684	B08
219	5691.5	B08
220	5716.5	B08
221	5748.5	B08
222	5897.5	B08
223	5682	B08
224	5810	B08
225	5824.5	B08
226	5726	B08
227	5758	B08
228	5743	B08
229	5772	B08
230	5853.5	B08
231	5801	B08
232	5787.5	B08
233	5817	B08
234	5836.5	B08
235	5891	B08
236	5941	B08
237	5927.5	B08
238	5843.5	B08
239	5913.5	B08
240	5925	B08
241	5886.5	B08
242	6026	B08
243	6034.5	B08
244	6003.5	B08
245	6035	B08
246	5969.5	B08
247	6081	B08
248	6094.5	B08
249	6030	B08
0	0	B09
1	-19	B09
2	6.5	B09
3	-137	B09
4	-210	B09
5	-219.5	B09
6	-234.5	B09
7	-254	B09
8	-321	B09
9	-479.5	B09
10	-281.5	B09
11	-348	B09
12	-325.5	B09
13	-339	B09
14	-253.5	B09
15	-237	B09
16	-259	B09
17	-220	B09
18	-129.5	B09
19	-129.5	B09
20	-103	B09
21	-1.5	B09
22	89.5	B09
23	176.5	B09
24	263.5	B09
25	254	B09
26	403	B09
27	363	B09
28	559	B09
29	547	B09
30	731.5	B09
31	831	B09
32	880	B09
33	948.5	B09
34	1055	B09
35	997.5	B09
36	1050	B09
37	1150.5	B09
38	1237	B09
39	1241.5	B09
40	1267	B09
41	1364.5	B09
42	1434.5	B09
43	1432	B09
44	1468.5	B09
45	1408.5	B09
46	1495.5	B09
47	1474	B09
48	1483.5	B09
49	1515.5	B09
50	1558.5	B09
51	1661.5	B09
52	1686	B09
53	1701.5	B09
54	1750	B09
55	1817	B09
56	1890	B09
57	1796	B09
58	1895.5	B09
59	1956	B09
60	1997.5	B09
61	2174	B09
62	2185.5	B09
63	2234	B09
64	2225.5	B09
65	2295	B09
66	2377	B09
67	2298	B09
68	2354	B09
69	2348.5	B09
70	2543.5	B09
71	2579.5	B09
72	2581.5	B09
73	2540	B09
74	2656	B09
75	2631.5	B09
76	2651	B09
77	2743	B09
78	2869.5	B09
79	2838	B09
80	2898.5	B09
81	2844	B09
82	2965	B09
83	3041	B09
84	3065.5	B09
85	3175.5	B09
86	3055	B09
87	3168	B09
88	3246.5	B09
89	3234.5	B09
90	3317	B09
91	3339	B09
92	3295	B09
93	3379.5	B09
94	3398.5	B09
95	3500	B09
96	3547	B09
97	3530	B09
98	3545.5	B09
99	3595	B09
100	3665	B09
101	3777.5	B09
102	3724.5	B09
103	3819.5	B09
104	3763	B09
105	3821	B09
106	3809	B09
107	3852.5	B09
108	3964	B09
109	3919	B09
110	4017.5	B09
111	4062	B09
112	3995	B09
113	4008.5	B09
114	4140	B09
115	4060.5	B09
116	4086	B09
117	4221.5	B09
118	4236	B09
119	4282	B09
120	4296	B09
121	4350.5	B09
122	4399.5	B09
123	4305	B09
124	4453.5	B09
125	4471	B09
126	4459	B09
127	4425	B09
128	4528.5	B09
129	4562	B09
130	4646.5	B09
131	4641	B09
132	4702	B09
133	4719	B09
134	4704	B09
135	4722.5	B09
136	4751	B09
137	4778	B09
138	4856	B09
139	4856	B09
140	4864.5	B09
141	4921	B09
142	4981	B09
143	4930	B09
144	4970	B09
145	4990.5	B09
146	4953.5	B09
147	5021.5	B09
148	4975	B09
149	5029.5	B09
150	5107.5	B09
151	5061.5	B09
152	5160	B09
153	5196.5	B09
154	5306.5	B09
155	5296	B09
156	5337.5	B09
157	5268	B09
158	5259.5	B09
159	5290.5	B09
160	5367	B09
161	5335.5	B09
162	5277	B09
163	5349	B09
164	5388	B09
165	5414.5	B09
166	5561.5	B09
167	5439.5	B09
168	5458	B09
169	5529	B09
170	5519.5	B09
171	5577	B09
172	5642.5	B09
173	5582	B09
174	5567.5	B09
175	5633	B09
176	5746.5	B09
177	5681.5	B09
178	5702.5	B09
179	5806.5	B09
180	5724.5	B09
181	5686	B09
182	5652	B09
183	5804.5	B09
184	5861.5	B09
185	5779.5	B09
186	5763	B09
187	5880	B09
188	5868.5	B09
189	5976	B09
190	5826.5	B09
191	5922	B09
192	5928	B09
193	5935	B09
194	6033.5	B09
195	5956	B09
196	5988	B09
197	6111	B09
198	5974	B09
199	6011.5	B09
200	6065.5	B09
201	6022.5	B09
202	6078.5	B09
203	6153.5	B09
204	6144	B09
205	6078	B09
206	6061.5	B09
207	6207	B09
208	6149.5	B09
209	6260	B09
210	6100.5	B09
211	6269	B09
212	6264.5	B09
213	6269	B09
214	6189	B09
215	6301.5	B09
216	6191	B09
217	6295	B09
218	6386	B09
219	6363	B09
220	6417.5	B09
221	6333	B09
222	6319.5	B09
223	6402.5	B09
224	6454.5	B09
225	6325.5	B09
226	6433	B09
227	6415.5	B09
228	6391	B09
229	6344.5	B09
230	6506.5	B09
231	6328	B09
232	6464.5	B09
233	6433	B09
234	6493.5	B09
235	6491	B09
236	6446.5	B09
237	6587	B09
238	6562.5	B09
239	6616	B09
240	6673	B09
241	6559	B09
242	6594	B09
243	6589	B09
244	6638	B09
245	6576	B09
246	6608.5	B09
247	6617	B09
248	6761.5	B09
249	6643	B09
0	0	B10
1	8	B10
2	-54	B10
3	-186	B10
4	-123.5	B10
5	-231	B10
6	-303.5	B10
7	-332.5	B10
8	-313	B10
9	-399	B10
10	-341	B10
11	-382.5	B10
12	-316.5	B10
13	-302	B10
14	-327.5	B10
15	-357.5	B10
16	-353	B10
17	-181	B10
18	-236	B10
19	-119	B10
20	-108	B10
21	-10	B10
22	-16.5	B10
23	105.5	B10
24	68	B10
25	175	B10
26	220	B10
27	277.5	B10
28	350.5	B10
29	403	B10
30	543	B10
31	617.5	B10
32	735	B10
33	770.5	B10
34	769.5	B10
35	685.5	B10
36	846	B10
37	889.5	B10
38	939	B10
39	999	B10
40	982.5	B10
41	1101.5	B10
42	1160.5	B10
43	1122	B10
44	1279.5	B10
45	1258	B10
46	1308.5	B10
47	1400	B10
48	1382.5	B10
49	1459.5	B10
50	1618	B10
51	1646.5	B10
52	1649	B10
53	1856	B10
54	1844	B10
55	1902	B10
56	2039.5	B10
57	1937.5	B10
58	2081.5	B10
59	2177	B10
60	2279.5	B10
61	2248	B10
62	2335.5	B10
63	2427	B10
64	2483	B10
65	2466.5	B10
66	2482	B10
67	2601.5	B10
68	2662	B10
69	2684	B10
70	2641.5	B10
71	2793	B10
72	2754.5	B10
73	2852.5	B10
74	2965.5	B10
75	3017.5	B10
76	3028.5	B10
77	3046	B10
78	3098	B10
79	3188	B10
80	3162	B10
81	3254.5	B10
82	3088.5	B10
83	3303.5	B10
84	3349.5	B10
85	3382.5	B10
86	3379.5	B10
87	3503	B10
88	3567	B10
89	3519.5	B10
90	3559.5	B10
91	3648.5	B10
92	3609.5	B10
93	3696	B10
94	3688.5	B10
95	3787	B10
96	3772.5	B10
97	3815	B10
98	3772.5	B10
99	3890	B10
100	3921	B10
101	4015	B10
102	3999	B10
103	4052.5	B10
104	4102	B10
105	4114.5	B10
106	4150	B10
107	4219.5	B10
108	4083	B10
109	4297.5	B10
110	4301	B10
111	4326.5	B10
112	4313.5	B10
113	4359	B10
114	4405.5	B10
115	4485.5	B10
116	4427	B10
117	4528	B10
118	4518.5	B10
119	4579	B10
120	4601	B10
121	4607.5	B10
122	4659	B10
123	4645	B10
124	4765.5	B10
125	4707.5	B10
126	4794.5	B10
127	4701	B10
128	4825	B10
129	4847.5	B10
130	4804	B10
131	4896	B10
132	4934.5	B10
133	5035.5	B10
134	5049.5	B10
135	5052.5	B10
136	4957.5	B10
137	4992	B10
138	5121.5	B10
139	5159	B10
140	5013.5	B10
141	5139.5	B10
142	5173.5	B10
143	5183.5	B10
144	5310	B10
145	5228	B10
146	5220	B10
147	5293.5	B10
148	5280	B10
149	5402	B10
150	5298.5	B10
151	5429	B10
152	5381.5	B10
153	5425	B10
154	5446	B10
155	5458	B10
156	5450.5	B10
157	5533.5	B10
158	5561.5	B10
159	5624.5	B10
160	5594.5	B10
161	5582	B10
162	5566.5	B10
163	5706	B10
164	5619	B10
165	5668	B10
166	5659.5	B10
167	5668.5	B10
168	5745	B10
169	5683	B10
170	5833.5	B10
171	5747.5	B10
172	5826.5	B10
173	5837	B10
174	5843.5	B10
175	5946.5	B10
176	5812.5	B10
177	5902.5	B10
178	5963.5	B10
179	6008.5	B10
180	6019	B10
181	6007.5	B10
182	6039	B10
183	5911	B10
184	6028	B10
185	5973.5	B10
186	6081	B10
187	6033	B10
188	6122.5	B10
189	6087	B10
190	6222.5	B10
191	6232	B10
192	6120	B10
193	6184.5	B10
194	6244	B10
195	6126	B10
196	6252	B10
197	6251	B10
198	6211	B10
199	6265	B10
200	6265.5	B10
201	6299	B10
202	6272.5	B10
203	6321.5	B10
204	6338.5	B10
205	6350.5	B10
206	6292	B10
207	6318	B10
208	6320	B10
209	6380.5	B10
210	6327	B10
211	6411.5	B10
212	6436.5	B10
213	6509	B10
214	6523	B10
215	6579	B10
216	6494	B10
217	6568.5	B10
218	6558.5	B10
219	6622	B10
220	6467	B10
221	6485	B10
222	6567	B10
223	6489	B10
224	6650	B10
225	6559	B10
226	6608.5	B10
227	6750.5	B10
228	6692	B10
229	6601	B10
230	6715.5	B10
231	6604.5	B10
232	6691.5	B10
233	6711.5	B10
234	6664	B10
235	6776.5	B10
236	6683	B10
237	6774	B10
238	6862	B10
239	6747.5	B10
240	6787	B10
241	6829.5	B10
242	6807	B10
243	6879	B10
244	6772	B10
245	6997	B10
246	6789	B10
247	6916	B10
248	6919.5	B10
[truncated: 251 more rows]

## Sheet: 4b
top panel PDZ:Protease domain interface					bottom panel regulatory loops
Residue	Residue type	chemical shift			#	Residues	chemical shift
220	HG2/CG2 V220	0.0241868			299		not assigned (*)
223	HG2/CG2 V223	0.113987			300		not assigned (*)
323	HE/CE M323	broadened			301	HD1/CD1 I301	0.0399129
329	HD1/CD1 I329	broadened			306	HB/CB A306	0.145181
333	HD1/CD1 I333	broadened			310	HD2/CD2 L310	0.0421967
					311	HG2/CG2 V311	0.0170751
365	HE/CE M365	broadened
373	HD1/CD1 I373	0.222247			323	HE/CE M323	broadened
377	HD2/CD2 L377	0.11462			325	HG2/CG2 V325	0.0508035
392	HD2/CD2 L392	0.112515			327	HB/CB A327	0.149172
397	HD1/CD1 I397	0.45529			329	HD1/CD1 I329	broadened
398	HD2/CD2 L398	broadened			333	HD1/CD1 I333	broadened
					282	HB/CB A282	0.0912844
					285	HD2/CD2 L285	0.0214374
					287	HD2/CD2 L287	0.0438114
					292	HG2/CG2 V292	0.0131894
					295	HD1/CD1 I295	0.0870818
					265	HB/CB A265	0.148661
					266	HD2/CD2 L266	0.0407156
					270	HD1/CD1 I270	0.0217706
					177	HG2/CG2 V177	0.045943
					179	HD1/CD1 I179	0.126741

## Sheet: 4f
Residue	Residue type	rotamer change
150	HD1/CD1 I150	0.0247273
164	HD1/CD1 I164	-0.174727
166	HD1/CD1 I166	-0.249636
179	HD1/CD1 I179	0.0983636
193	HD1/CD1 I193	-0.0194545
229	HD1/CD1 I229	-0.00636364
234	HD1/CD1 I234	-0.00945455
260	HE/CE M260	0.0783333
270	HD1/CD1 I270	-0.0123636
274	HD1/CD1 I274	0.0583636
295	HD1/CD1 I295	0.0789091
301	HD1/CD1 I301	-0.0361818
318	HD1/CD1 I318	0.00290909
323	HE/CE M323	0
329	HD1/CD1 I329	0
333	HD1/CD1 I333	0
354	HD1/CD1 I354	-0.00781818
362	HD1/CD1 I362	-0.128545
365	HE/CE M365	0
366	HE/CE M366	-0.0730556
373	HD1/CD1 I373	-0.150727
393	HD1/CD1 I393	-0.0281818
397	HD1/CD1 I397	-0.368182
413	HD1/CD1 I413	-0.111455
416	HD1/CD1 I416	0
420	HE/CE M420	0.0163889
441	HD1/CD1 I441	0.00490909

[truncated: 31 more sheets: S2b, S2c, S2e, S4a,b,d, S4h, S5b, S5c, S6b, S6c, S6g,h, S11_MgSO4, S11_CaCl2, S11_CuCl2, S11_ZnSO4, S11_DDPDZOpt, S12c, S12f, S13_CaCl2, S13_MgSO4, S13_CuCl2 …]
